# Supplementary material for: One-Step Synthesis of TiO2/SiO2-np Nanocomposite Photocatalytic Multilayer Films: Effect of Incorporation Time Sequences of SiO2 Nanoparticles during the TiO2 Film Growth
Source: Materials (Basel). 2024 Mar 7;17(6):1227. doi: 10.3390/ma17061227 (PMC10972100; doi:10.3390/ma17061227)
Supplement: Supplementary file 1 [file materials-17-01227-s001.zip]

Archive with 1 entries (1 files):
- materials-2884820-supplementary.pdf
